# Supplementary material for: Phylogenomics and Systematics of Overlooked Mesoamerican and South American Polyploid Broad-Leaved Festuca Grasses Differentiate F. sects. Glabricarpae and Ruprechtia and F. subgen. Asperifolia, Erosiflorae, Mallopetalon and Coironhuecu (subgen. nov.)
Source: Plants (Basel). 2022 Sep 2;11(17):2303. doi: 10.3390/plants11172303 (PMC9460391; doi:10.3390/plants11172303)
Supplement: Supplementary file 1 [file plants-11-02303-s001.zip]

Archive with 2 entries (2 files):
- supplementary Figures.pdf
- Supplementary File S1 & Table S1.pdf
